# Supplementary material for: Patient life aspirations in the context of Duchenne Muscular Dystrophy: a mixed-methods case–control study
Source: J Patient Rep Outcomes. 2022 Sep 14;6:97. doi: 10.1186/s41687-022-00500-8 (PMC9473464; doi:10.1186/s41687-022-00500-8)
Supplement: Supplementary file 1 — Additional file 1. Supplemental Table 1. List of Measures by Age Cohort. Supplemental Table 2. Propensity Score Model. Supplemental Table 3. Inter-rater Reliability Results [file 41687_2022_500_MOESM1_ESM.xlsx]

## Sheet: SuppT1_Measures by Age
	Supplemental Table 1. List of Measures by Age Cohort
	Sample Characteristics		Age Stratum
	Study stratum		Younger	Older		Alternate Survey**
	Target developmental level for measure		Child	Teen	Adult
	Age range		8-12	13-17	>=18
	Construct	Measure
	Aspirations
	Open-Ended	Three Wishes	√	√	√	√
		QOLAPv1 Open-Ended Q's: QOL Definition (1)			√
		QOLAPv1 Open-Ended Q's: Goals to accomplish (1)			√
	Close-Ended	QOLAPVv2 Long-Form: 29 goal items			√
	Control Covariates
	Work Life	Employment status, number of hours worked per week, occupational complexity, Work Productivity & Activity Impairment item			√
	Demographics	Year of Birth, Year of Diagnosis (if DMD patient), gender, received help with survey	√	√	√	√
		education, marital, race, ethnicity, height, weight, with whom person lives, difficulty paying bills, COVID infection in household			√
	* Consent for participants younger than 18 years of age was provided by parent, with assent from child.
	** Child Survey for teens or adults requesting simpler form

## Sheet: Supp T2_Propensity Scores
	Supplemental Table 2. Propensity Score Model
	Patients vs. Comparisons (n=577)
	Model Descriptive Statistics	Iteration 1	Iteration 2	Iteration3	Mean
	Cox & Snell R Square	0.619944	0.35	0.28	0.416648
	Nagelkerke R Square	0.826805	0.47	0.38	0.558935
	Parameter Estimates	B	S.E.	Sig.	Odds Ratio
	Marital status	0.867931	1.06081	0.413257	2.38198
	Black	0.936029	1.44108	0.515993	2.54984
	White	-1.81956	1.36744	0.183309	0.162096
	Region			0.353682
	East North Central	4.96473	1.88167	0.00832822	143.27
	East South Central	1.19696	1.56498	0.444368	3.31003
	Middle Atlantic	1.28909	2.06664	0.532782	3.6295
	Mountain	-0.138936	1.51593	0.926976	0.870284
	New England	0.86145	2.05336	0.674828	2.36659
	Pacific	1.57766	1.85451	0.394927	4.8436
	South Atlantic	2.57461	1.76479	0.144598	13.1262
	West North Central	0.510935	1.40496	0.716108	1.66685
	West South Central	1.01811	1.70074	0.549422	2.76796
	Difficulty paying bills	1.36201	0.445153	0.00221601	3.90403
	Currently working	-4.27182	0.931086	4.47508e-06	0.0139563
	Education level	0.260285	0.319376	0.415084	1.2973
	Received help completing survey	1.04294	1.72267	0.544899	2.83755
	Definitely or probably had Covid	5.58564	3.41842	0.102262	266.571

## Sheet: Supp T3_IRR summary
	Supplemental Table 3. Inter-rater Reliability Results				Kappa: check new data file from EB
	Prompt	Theme	Kappa*	Pseudo RSQ for Rater	Value	Difference
	Wishes	Family Welfare	0.72	0.000651072	0.72	0
	Wishes	Financial Concerns	0.96	0.000878231	0.96	0
	Wishes	Health Issues	0.53	0.000952742	0.53	0
	Wishes	Interpersonal Relationships	0.77	0.000998623	0.77	0
	Wishes	Societal and Altruistic Concerns	0.89	0.00118025	0.89	0
	Wishes	Travel	0.98	0.0013606	0.98	0
	Goals	Work and Unemployment	0.9	0.00216156	0.9	0
	Goals	Mental Health and Mood State	0.51	0.00919789	0.51	0
	Goals	Interpersonal Relationships	0.83	0.0149097	0.5	-0.33
	Goals	Financial Concerns	0.94	0.0179056	0.93	-0.01
	Goals	Family Welfare	0.75	0.0193553	0.75	0
	Goals	Achievement	0.53	0.029938	0.54	0.01
	Goals	Education	0.97	0.0303873	0.97	0
	QOL Definition	Circumstances	0.7	0.0307917	0.41	-0.29
	QOL Definition	Contentment	0.57	0.0417974	0.57	0
	QOL Definition	Health	0.91	0.0483648	0.93	0.02
	QOL Definition	Positive Attitude (mental health)	0.54	0.10364	0.54	0
	Best Estimated Value		0.764706	0.042
	*Kappa interpretation guidelines by Altman (1999), and adapted from Landis and Koch (1977) are as follows: <0.20 Poor; 0.21-0.40 Fair; 0.41-0.60 Moderate; 0.61-0.80 Good; 0.81-1.00 Very Good.
